# Supplementary material for: Species-Specific Responses to Human Trampling Indicate Alpine Plant Size Is More Sensitive than Reproduction to Disturbance
Source: Plants (Basel). 2023 Aug 24;12(17):3040. doi: 10.3390/plants12173040 (PMC10489881; doi:10.3390/plants12173040)
Supplement: Supplementary file 1 [file plants-12-03040-s001.zip]

Archive with 1 entries (1 files):
- plants-2506383-supplementary.pdf
